# Supplementary material for: The Emerging Role of Explainable Artificial Intelligence in EEG-Based Autism Research: A Systematic Review
Source: NeuroSci. 2026 Apr 1;7(2):41. doi: 10.3390/neurosci7020041 (PMC13118559; doi:10.3390/neurosci7020041)
Supplement: Supplementary file 1 [file neurosci-07-00041-s001.zip]

Archive with 1 entries (1 files):
- neurosci-4138617-SI.pdf
